# Supplementary material for: Low Adherence to the EAT-Lancet Sustainable Reference Diet in the Brazilian Population: Findings from the National Dietary Survey 2017–2018
Source: Nutrients. 2022 Mar 11;14(6):1187. doi: 10.3390/nu14061187 (PMC8956109; doi:10.3390/nu14061187)
Supplement: Supplementary file 1 [file nutrients-14-01187-s001.zip]

Archive with 1 entries (1 files):
- nutrients-1603261-supplementary.pdf
